# Supplementary material for: Sexual selection theory meets disease vector control: Testing harmonic convergence as a “good genes” signal in Aedes aegypti mosquitoes
Source: PLoS Negl Trop Dis. 2021 Jul 2;15(7):e0009540. doi: 10.1371/journal.pntd.0009540 (PMC8282061; doi:10.1371/journal.pntd.0009540)
Supplement: S1 Statistics — The LMM (and GZLMM for the final comparison) model summaries presented here were run with replicate as a fixed effect and family as a random effect to account for repeated measures. Models are listed in order of appearance in the results. Figure references are placed next to corresponding statistical outputs when applicable. P-values ≤0.05 are listed in bold. (XLSX) [file pntd.0009540.s009.xlsx]

## Sheet: Sheet1
		Model	N	Statistical significance
	Father vs. son fertility	Son insemination capacity ~ Father insemination capacity	20	Replicate: ꭓ2=4.73, P=0.030
				Father insemination capacity: ꭓ2=0.00, P=0.978 (Fig 5A)
		Son insemination capacity ~ Father wing length	19	Replicate: ꭓ2=3.97, P=0.046
				Father wing length: ꭓ2=1.72, P=0.190
		Son wing length ~ Father insemination capacity	9	Replicate: ꭓ2=0.46, P=0.499
				Father insemination capacity: ꭓ2=0.46, P=0.500
		Son wing length ~ Father wing length	8	Replicate: ꭓ2=0.00, P=0.999
				Father wing length: ꭓ2=1.03, P=0.311
	Mother fecundity vs. son fertility	Son insemination capacity ~ Mother eggs in first clutch	22	Replicate: ꭓ2=1.12, P=0.290
				Mother eggs in first clutch: ꭓ2=0.29, P=0.587 (Fig 5B)
		Son insemination capacity ~ Mother wing length	22	Replicate: ꭓ2=3.21, P=0.073
				Mother wing length: ꭓ2=0.33, P=0.566
		Son wing length ~ Mother eggs in first clutch	9	Replicate: ꭓ2=0.33, P=0.566
				Mother eggs in first clutch: ꭓ2=0.09, P=0.763
		Son wing length ~ Mother wing length	8	Replicate: ꭓ2=0.55, P=0.460
				Mother wing length: ꭓ2=0.13, P=0.720
	Father fertility vs. daughter fecundity	Daughter eggs in first clutch ~ Father insemination capacity	96	Replicate: ꭓ2=0.04, P=0.849
				Father insemination capacity: ꭓ2=0.11, P=0.736 (Fig 5C)
		Daughter eggs in first clutch ~ Father wing length	86	Replicate: ꭓ2=0.00, P=0.983
				Father wing length: ꭓ2=2.21, P=0.137
		Daughter wing length ~ Father insemination capacity	10	Replicate: ꭓ2=0.00, P>0.999
				Father insemination capacity: ꭓ2=0.00, P>0.999
		Daughter wing length ~ Father wing length	9	Replicate: ꭓ2=0.00, P>0.999
				Father wing length: ꭓ2=0.00, P>0.999
	Mother vs. daughter fecundity	Daughter eggs in first clutch ~ Mother eggs in first clutch	108	Replicate: ꭓ2=0.04, P=0.842
				Mother eggs in first clutch: ꭓ2=0.27, P=0.605 (Fig 5D)
		Daughter eggs in first clutch ~ Mother wing length	118	Replicate: ꭓ2=0.15, P=0.659
				Mother wing length: ꭓ2=0.01, P=0.943
		Daughter wing length ~ Mother eggs in first clutch	13	Replicate: ꭓ2=0.35, P=0.555
				Mother eggs in first clutch: ꭓ2=0.91, P=0.346
		Daughter wing length~ Mother wing length	12	Replicate: ꭓ2=1.21, P=0.271
				Mother wing length: ꭓ2=0.01, P=0.908
	Father fertility vs. daughter fecundity and longevity	Daughter total eggs ~ Father insemination capacity	97	Replicate: ꭓ2=0.53, P=0.176
				Father insemination capacity: ꭓ2=0.49, P=0.484 (Fig 6A)
		Daughter total eggs ~ Father wing length	86	Replicate: ꭓ2=1.26, P=0.261
				Father wing length: ꭓ2=0.00, P=0.962
		Daughter eggs per blood meal ~ Father insemination capacity	97	Replicate: ꭓ2=7.54, P=0.006
				Father insemination capacity: ꭓ2=0.43, P=0.513 (Fig 6B)
		Daughter eggs per blood meal ~ Father wing length	86	Replicate: ꭓ2=5.66, P=0.017
				Father wing length: ꭓ2=2.25, P=0.134
		Daughter days alive ~ Father insemination capacity	97	Replicate: ꭓ2=1.72, P=0.190
				Father insemination capacity: ꭓ2=0.40, P=0.525 (Fig 6C)
		Daughter days alive ~ Father wing length	86	Replicate: ꭓ2=2.39, P=0.122
				Father wing length: ꭓ2=0.92, P=0.339
	Mother fecundity vs. daughter fecundity and longevity	Daughter total eggs ~ Mother eggs in first clutch	108	Replicate: ꭓ2=3.40, P=0.065
				Mother eggs in first clutch: ꭓ2=0.41, P=0.708 (Fig 6D)
		Daughter total eggs ~ Mother wing length	118	Replicate: ꭓ2=1.68, P=0.195
				Mother wing length: ꭓ2=0.03, P=0.857
		Daughter eggs per blood meal ~ Mother eggs in first clutch	108	Replicate: ꭓ2=9.39, P=0.002
				Mother eggs in first clutch: ꭓ2=2.51, P=0.113 (Fig 6E)
		Daughter eggs per blood meal ~ Mother wing length	118	Replicate: ꭓ2=3.72, P=0.054
				Mother wing length: ꭓ2=0.02, P=0.888
		Daughter days alive ~ Mother eggs in first clutch	108	Replicate: ꭓ2=1.09, P=0.297
				Mother eggs in first clutch: ꭓ2=0.20, P=0.527 (Fig 6F)
		Daughter days alive ~ Mother wing length	118	Replicate: ꭓ2=0.28, P=0.599
				Mother wing length: ꭓ2=5.40, P=0.020
	Father vs. son flight performance	Son total mating attempts ~ Father total mating attempts	160	Replicate: ꭓ2=7.74, P=0.005
				Father total mating attempts: ꭓ2=0.37, P=0.544 (Fig 7A)
		Sons total contacts ~ Father total contacts	75	Replicate: ꭓ2=3.98, P=0.046
				Father total contacts: ꭓ2=0.80, P=0.372 (Fig 7B)
		Son contact success rate ~ Father contact success rate	77	Replicate: ꭓ2=0.20, P=0.653
				Father contact success rate: ꭓ2=0.28, P=0.595 (Fig 7C)
		Son probabilty of contact ~ Father probability of contact (binary logistic)	160	Replicate: ꭓ2=4.23, P=0.040
				Father probability of contact: ꭓ2=1.10, P=0.294 (Fig 7D)
