# Supplementary material for: Sexual selection theory meets disease vector control: Testing harmonic convergence as a “good genes” signal in Aedes aegypti mosquitoes
Source: PLoS Negl Trop Dis. 2021 Jul 2;15(7):e0009540. doi: 10.1371/journal.pntd.0009540 (PMC8282061; doi:10.1371/journal.pntd.0009540)
Supplement: S1 Data — (XLSX) [file pntd.0009540.s010.xlsx]

## Sheet: Fig 2A
	Father insemination capacity
	Parents converged	Parents non-converged
	0.318182	0.166667
	0.25	0
	0.25	0.318182
	0.285714	0.25
	0.285714	0.25
	0.25	0.25
	0.25	0.25
	0.318182	0.285714
	0.210526	0.222222
	0.285714	0.285714
	0.25	0.318182
	0.210526	0.285714
	0.318182	0.285714
	0.285714	0.263158
	0.285714	0.347826
	0.166667	0.25
	0.285714	0.0625
	0.375	0.285714
	0.210526	0.25
		0.210526
		0.318182
		0.25
		0.285714
		0.25
Average	0.268004	0.247572
SD	0.0486966	0.0774965

## Sheet: Fig 2B
	Mother eggs in first clutch
	Parents converged	Parents non-converged
	64	70
	0	93
	92	273
	188	177
	96	173
	246	33
	265	53
	86	121
	3	195
	35	72
	78	0
	170	91
	89	192
	72	85
	139	254
	12	67
		174
		72
		259
		208
		172
		163
		137
		197
Average	102.188	138.792
SD	80.4025	75.0883

## Sheet: Fig 2C
	Son insemination capacity
	Son converged	Son non-converged	Parents converged	Parents non-converged
	0.25	0.35	0.210526	0.25
	0.3	0.25	0.35	0.3
	0.35	0.15	0.25	0.25
	0.3	0.4	0.35	0.4
	0.25	0.526316	0.15	0.368421
	0.368421	0.3	0.3	0.25
	0.25	0.375	0.4	0.526316
	0.3	0.428571	0.210526	0.3
	0.55	0.4	0.2	0.375
	0.2	0.15	0.2	0.55
	0.15	0.45	0.25	0.428571
	0.2	0.25	0.25	0.2
	0.315789	0.2	0.157895	0.2
	0.35	0.25	0.25	0.15
	0.315789	0.210526	0.3	0.15
	0.411765	0.157895	0.15	0.45
	0.2	0.333333	0.263158	0.25
	0.25	0.2		0.2
	0.25	0.25		0.2
	0.157895	0.2		0.25
	0.3	0.25		0.315789
		0.15		0.35
		0.263158		0.315789
				0.157895
				0.333333
				0.411765
				0.25
				0.2
Average	0.28665	0.282383	0.249536	0.299389
SD	0.0912751	0.107005	0.0725729	0.108839

## Sheet: Fig 2D
	Daughter eggs in first clutch
	Parents converged	Parents non-converged
	79	82
	60	87
	39	72
	34	57
	83	70
	46	113
	67	64
	35	32
	42	81
	23	83
	107	84
	21	30
	35	94
	58	26
	48	71
	28	36
	97	84
	45	83
	77	25
	94	96
	75	98
	56	95
	97	19
	97	77
	27	18
	95	20
	32	66
	98	28
	96	8
	6	60
	7	0
	19	0
	27	17
	31	87
	99	110
	33	109
	77	109
	55	64
	72	2
	110	63
	117	17
	94	6
	72	64
	83	94
	27	100
	13	25
	10	34
	20	101
	67	89
	0	90
	3	76
	32	44
	88	76
	59	0
	36	64
	0	24
	25	27
	64	96
	57	25
	97	28
	0	47
	19	98
	0	91
	26	54
	165	19
	8	8
	19	70
	83	48
	56	43
	109	66
	13	84
	106	0
	85	92
	22	46
	80	114
	81	14
		78
		110
		29
		0
		34
		10
		0
		63
		51
		92
		39
		77
		29
		90
		101
		57
		110
		53
		83
		112
		20
		81
		81
		96
		30
		98
		15
		91
		0
		99
		90
		20
		20
		95
		43
		116
		122
		133
		38
		60
		25
		92
		24
		7
		45
		124
		59
		96
		91
		113
		110
		38
		67
Average	54.7763	60.8605
SD	36.1089	35.8176

## Sheet: Fig 2E
	Son convergence by parental convergence status
	Counts
		Parents converged	Parents non-converged
	Son converged	6	14
	Son non-converged	10	13
	Percentages
		Parents converged	Parents non-converged
	Son converged	37.5	52
	Son non-converged	62.5	48

## Sheet: Fig 3A
	Daughter total eggs
	Parents converged	Parents non-converged
	141	328
	232	284
	124	64
	279	135
	548	158
	259	150
	161	468
	240	344
	285	279
	192	173
	107	193
	126	183
	351	272
	325	200
	380	233
	192	191
	111	356
	69	155
	163	254
	46	279
	69	221
	404	67
	111	270
	24	274
	207	182
	224	41
	277	150
	204	157
	279	121
	122	173
	190	181
	156	239
	213	45
	380	118
	112	215
	258	22
	102	259
	9	253
	95	105
	270	114
	91	287
	235	298
	431	0
	210	297
	250	151
	126	66
	142	244
	198	74
	179	89
	167	276
	178	47
	245	310
	216	411
	350	203
	199	255
	316	71
	490	105
	153	240
	299	294
	157	18
	0	57
	396	175
	214	212
	242	214
	183	122
	184	225
	301	91
	165	56
	241	175
	287	260
	362	131
	408	40
	110	127
	382	107
	18	241
	58	149
		207
		280
		420
		254
		169
		102
		158
		262
		290
		57
		390
		152
		213
		490
		432
		565
		269
		183
		331
		180
		299
		40
		519
		266
		383
		240
		391
		82
		158
		155
		228
		237
		29
		158
		314
		280
		307
		91
		295
		231
		521
		308
		431
		84
		327
		95
		149
		347
		462
		304
		110
		209
		127
		112
		79
Average	213.421	212.183
SD	114.254	118.122

## Sheet: Fig 3B
	Daughter eggs per blood meal
	Parents converged	Parents non-converged
	47	29.8182
	77.3333	47.3333
	62	21.3333
	55.8	67.5
	68.5	79
	64.75	75
	32.2	58.5
	60	49.1429
	95	69.75
	48	86.5
	26.75	96.5
	63	91.5
	50.1429	68
	36.1111	50
	76	46.6
	64	63.6667
	55.5	89
	17.25	19.375
	81.5	63.5
	46	69.75
	17.25	55.25
	67.3333	22.3333
	37	45
	12	34.25
	103.5	36.4
	112	8.2
	92.3333	50
	68	52.3333
	39.8571	30.25
	24.4	57.6667
	63.3333	60.3333
	52	59.75
	26.625	22.5
	95	59
	28	71.6667
	64.5	22
	102	64.75
	9	63.25
	47.5	105
	67.5	57
	30.3333	71.75
	78.3333	74.5
	53.875	0
	105	42.4286
	83.3333	50.3333
	63	66
	71	81.3333
	66	24.6667
	89.5	29.6667
	83.5	30.6667
	89	15.6667
	81.6667	31
	108	41.1
	70	67.6667
	66.3333	51
	79	14.2
	70	26.25
	51	30
	74.75	36.75
	17.4444	2.25
	0	57
	79.2	58.3333
	107	21.2
	80.6667	35.6667
	91.5	40.6667
	92	56.25
	75.25	45.5
	82.5	18.6667
	30.125	58.3333
	57.4	65
	40.2222	65.5
	58.2857	20
	15.7143	63.5
	95.5	107
	6	80.3333
	19.3333	49.6667
		103.5
		40
		46.6667
		31.75
		56.3333
		102
		79
		65.5
		72.5
		28.5
		97.5
		50.6667
		106.5
		81.6667
		144
		80.7143
		89.6667
		183
		36.7778
		90
		99.6667
		20
		86.5
		66.5
		63.8333
		48
		97.75
		41
		31.6
		51.6667
		76
		79
		29
		52.6667
		44.8571
		56
		76.75
		45.5
		73.75
		57.75
		104.2
		102.667
		71.8333
		42
		109
		47.5
		74.5
		86.75
		92.4
		50.6667
		110
		104.5
		25.4
		112
		39.5
Average	60.7597	59.5839
SD	27.7019	29.3078

## Sheet: Fig 3C
	Daughter days alive
	Parents converged	Parents non-converged
	18	43
	14	25
	14	16
	22	15
	34	20
	23	15
	27	34
	24	35
	20	29
	25	17
	18	14
	15	16
	32	22
	43	22
	23	29
	19	17
	26	26
	31	33
	17	23
	9	28
	27	20
	35	29
	16	34
	10	38
	15	29
	16	25
	21	26
	21	27
	23	20
	22	22
	14	19
	14	19
	35	17
	23	16
	20	21
	24	15
	13	23
	14	22
	19	14
	19	14
	19	20
	16	20
	32	7
	16	30
	16	19
	15	10
	17	24
	18	15
	19	14
	19	38
	18	17
	21	42
	16	42
	22	20
	21	20
	31	21
	37	28
	16	35
	22	32
	34	43
	19	13
	37	22
	24	37
	23	31
	25	15
	15	20
	16	17
	16	21
	33	19
	21	29
	34	20
	40	16
	31	13
	24	8
	22	23
	22	24
		17
		31
		41
		37
		18
		19
		19
		18
		18
		9
		24
		24
		19
		26
		25
		27
		17
		25
		40
		17
		19
		12
		24
		21
		25
		25
		25
		13
		22
		16
		19
		24
		9
		20
		28
		20
		19
		14
		24
		24
		31
		19
		25
		13
		21
		19
		18
		21
		27
		21
		9
		15
		22
		11
		13
Average	22.1316	22.2366
SD	7.37264	7.83172

## Sheet: Fig 3D and S1 Table
	Experiment 1: Parents converged, 24 females to start									Prop surv		No born	Expected		r=estimate	r-actual	R0			Experiment 1		Experiment 2		Daughter cumulative R0
	Experiment	Treatment	Age	#				Prop of total	Cum prop	(1-cum prop dead)		per individ	offspring				cum(			Parents converged	Parents non-converged	Parents converged	Parents non-converged	Parents converged	Parents non-converged
			x	alive	# dead	total mosquitoes	cum# dead	dead	dead	lx	total eggs	mx	lxmx	xlxmx	e^rx	lxmx e^-rx	lxmx		0	0	0	0	0	0	0
	1	Parents converged	0	24	0	24	0	0	0	1	0	0	0	0	1	0	0		1	0	0	0	0	0	0
			1	24	0	24	0	0	0	1	0	0	0	0	8.37747	0	0		2	0	0	0	0	0	0
			2	24	0	24	0	0	0	1	0	0	0	0	70.182	0	0		3	0	0	0	0	0	0
			3	24	0	24	0	0	0	1	0	0	0	0	587.947	0	0		4	0	0	0	0	0	0
			4	24	0	24	0	0	0	1	0	0	0	0	4925.51	0	0		5	0	0	0	0	0	0
			5	24	0	24	0	0	0	1	0	0	0	0	41263.3	0	0		6	0	0	0	0	0	0
			6	24	0	24	0	0	0	1	0	0	0	0	345682	0	0		7	16.6667	10.5953	9.96154	11.807	13.3141	11.2011
			7	24	0	24	0	0	0	1	800	16.6667	16.6667	116.667	2.89594e+06	0.529094	16.6667		8	30.5417	20.4742	19.8846	19.9737	25.2131	20.2239
			8	24	0	24	0	0	0	1	666	13.875	13.875	111	2.42606e+07	0.269074	30.5417		9	35.0833	27.0173	26.1538	32.6579	30.6186	29.8376
			9	23	1	23	1	0.0416667	0.0416667	0.958333	218	4.73913	4.54167	40.875	2.03243e+08	0.0538033	35.0833		10	42.6042	32.3802	34.6058	38.4298	38.605	35.405
			10	22	1	22	2	0.0416667	0.0833333	0.916667	361	8.20455	7.52083	75.2083	1.70266e+09	0.0544271	42.6042		11	53.9792	38.6979	38.75	45.5614	46.3646	42.1297
			11	22	0	22	2	0	0.0833333	0.916667	546	12.4091	11.375	125.125	1.4264e+10	0.0502869	53.9792		12	57.125	40.3299	40.2308	48.2193	48.6779	44.2746
			12	22	0	22	2	0	0.0833333	0.916667	151	3.43182	3.14583	37.75	1.19496e+11	0.00849561	57.125		13	73.9792	47.3694	50.6731	61.6579	62.3261	54.5137
			13	22	0	22	2	0	0.0833333	0.916667	809	18.3864	16.8542	219.104	1.00107e+12	0.0278049	73.9792		14	77.8958	54.9975	59.6154	69.0088	68.7556	62.0032
			14	20	2	20	4	0.0833333	0.166667	0.833333	188	4.7	3.91667	54.8333	8.38646e+12	0.00394716	77.8958		15	79.25	60.3172	67.2981	76.3246	73.274	68.3209
			15	19	1	19	5	0.0416667	0.208333	0.791667	65	1.71053	1.35417	20.3125	7.02573e+13	0.000833673	79.25		16	79.9375	62.096	77.6346	81.9123	78.7861	72.0042
			16	18	1	18	6	0.0416667	0.25	0.75	33	0.916667	0.6875	11	5.88578e+14	0.000258554	79.9375		17	84.1667	64.7506	81.6346	89.3947	82.9006	77.0727
			17	17	1	17	7	0.0416667	0.291667	0.708333	203	5.97059	4.22917	71.8958	4930793811182804	0.000971601	84.1667		18	91.4375	67.7647	83.7019	92.9737	87.5697	80.3692
			18	15	2	15	9	0.0833333	0.375	0.625	349	11.6333	7.27083	130.875	4.13076e+16	0.0010204	91.4375		19	95.5833	69.295	88.4135	102.035	91.9984	85.665
			19	14	1	14	10	0.0416667	0.416667	0.583333	199	7.10714	4.14583	78.7708	3.46053e+17	0.000355431	95.5833		20	99.375	71.6543	92.0288	103.219	95.7019	87.4368
			20	13	1	13	11	0.0416667	0.458333	0.541667	182	7	3.79167	75.8333	2.89905e+18	0.000198577	99.375		21	102.875	75.2472	94.0673	106.658	98.4712	90.9525
			21	13	0	13	11	0	0.458333	0.541667	168	6.46154	3.5	73.5	2.42867e+19	0.000111975	102.875		22	103.313	76.5767	95.6635	108.781	99.488	92.6787
			22	12	1	12	12	0.0416667	0.5	0.5	21	0.875	0.4375	9.625	2.03461e+20	8.55039e-06	103.313		23	105.292	77.5583	100.567	113.368	102.929	95.4634
			23	10	2	10	14	0.0833333	0.583333	0.416667	95	4.75	1.97917	45.5208	1.70449e+21	2.3629e-05	105.292		24	105.729	78.103	101.673	115.763	103.701	96.9331
			24	9	1	9	15	0.0416667	0.625	0.375	21	1.16667	0.4375	10.5	1.42793e+22	3.19077e-06	105.729		25	109.354	80.2296	103.875	118.026	106.615	99.128
			25	8	1	8	16	0.0416667	0.666667	0.333333	174	10.875	3.625	90.625	1.19624e+23	1.61503e-05	109.354		26	111.708	81.2606	103.875	119.254	107.792	100.257
			26	7	1	7	17	0.0416667	0.708333	0.291667	113	8.07143	2.35417	61.2083	1.00215e+24	6.40714e-06	111.708		27	111.708	81.806	104.538	119.825	108.123	100.815
			27	5	2	5	19	0.0833333	0.791667	0.208333	0	0	0	0	8.39546e+24	0	111.708		28	111.708	82.6906	104.538	119.825	108.123	101.258
			28	5	0	5	19	0	0.791667	0.208333	0	0	0	0	7.03327e+25	0	111.708		29	114.792	83.1372	105.375	120.982	110.083	102.06
			29	5	0	5	19	0	0.791667	0.208333	148	14.8	3.08333	89.4167	5.8921e+26	1.91299e-06	114.792		30	115.063	83.7306	105.375	121.105	110.219	102.418
			30	5	0	5	19	0	0.791667	0.208333	13	1.3	0.270833	8.125	4.93609e+27	1.02648e-07	115.063		31	115.208	84.1749	105.606	121.825	110.407	103
			31	4	1	4	20	0.0416667	0.833333	0.166667	7	0.875	0.145833	4.52083	4.13519e+28	3.37644e-08	115.208		32	115.375	84.9441	106.212	121.965	110.793	103.455
			32	3	1	3	21	0.0416667	0.875	0.125	8	1.33333	0.166667	5.33333	3.46424e+29	2.35725e-08	115.375		33	116.875	86.4214	106.702	122.149	111.788	104.285
			33	3	0	3	21	0	0.875	0.125	72	12	1.5	49.5	2.90216e+30	1.29599e-07	116.875		34	117.021	86.8473	106.952	122.947	111.986	104.897
			34	2	1	2	22	0.0416667	0.916667	0.0833333	7	1.75	0.145833	4.95833	2.43127e+31	7.69703e-09	117.021		35	118.333	89.3153	108.327	123.596	113.33	106.456
			35	1	1	1	23	0.0416667	0.958333	0.0416667	63	31.5	1.3125	45.9375	2.03679e+32	4.23176e-08	118.333		36	118.333	89.3153	108.327	123.596	113.33	106.456
			36	1	0	1	23	0	0.958333	0.0416667	0	0	0	0	1.70631e+33	0	118.333		37	118.333	89.3153	108.327	123.596	113.33	106.456
			37	1	0	1	23	0	0.958333	0.0416667	0	0	0	0	1.42946e+34	0	118.333		38	118.375	90.6614	108.385	123.816	113.38	107.239
			38	1	0	1	23	0	0.958333	0.0416667	2	1	0.0416667	1.58333	1.19753e+35	3.06249e-10	118.375		39	118.375	90.6614	108.385	123.816	113.38	107.239
			39	1	0	1	23	0	0.958333	0.0416667	0	0	0	0	1.00322e+36	0	118.375		40	118.604	90.8153	108.385	123.921	113.494	107.368
			40	1	0	1	23	0	0.958333	0.0416667	11	5.5	0.229167	9.16667	8.40447e+36	6.28561e-10	118.604		41	118.604	90.8153	108.385	123.921	113.494	107.368
			41	1	0	1	23	0	0.958333	0.0416667	0	0	0	0	7.04082e+37	0	118.604
			42	1	0	1	23	0	0.958333	0.0416667	0	0	0	0	5.89842e+38	0	118.604
			43	0	1	0	24	0.0416667	1	0	0	0	0	0	4.94138e+39	0	118.604
		sum	sum		24						5693	sum(R0)=	118.604	1678.77		1.00074
			R0=sum lxmx		118.604											above cell should = 1
			r=ln(R0)/Tc		2.12577		actual r=	0.494
			Tc = sum xlxmx/Ro		14.1544
	Experiment 1: Parents non-converged, 74 females to start									Prop surv		No born	Expected
	Experiment	Treatment	Age	#				Prop of total	Cum prop	(1-cum prop dead)		per individ	offspring				cum(
			x	alive	# dead	total mosquitoes	cum# dead	dead	dead	lx	total eggs	mx	lxmx	xlxmx	e-rx	lxmx e-rx	lxmx
	1	Parents non-converged	0	74	0	74	0	0	0	1	0	0	0	0	1	0	0
			1	74	0	74	0	0	0	1	0	0	0	0	1.34747	0	0
			2	74	0	74	0	0	0	1	0	0	0	0	1.81567	0	0
			3	74	0	74	0	0	0	1	0	0	0	0	2.44655	0	0
			4	74	0	74	0	0	0	1	0	0	0	0	3.29665	0	0
			5	74	0	74	0	0	0	1	0	0	0	0	4.44213	0	0
			6	74	0	74	0	0	0	1	0	0	0	0	5.98562	0	0
			7	73	1	73	1	0.0128205	0.0128205	0.987179	1567	10.7329	10.5953	74.1669	8.06542	0.456075	10.5953
			8	72	1	72	2	0.0128205	0.025641	0.974359	1460	10.1389	9.87892	79.0313	10.8679	0.271319	20.4742
			9	72	0	72	2	0	0.025641	0.974359	967	6.71528	6.54309	58.8878	14.6441	0.114657	27.0173
			10	71	1	71	3	0.0128205	0.0384615	0.961538	792	5.57746	5.36295	53.6295	19.7325	0.0599607	32.3802
			11	71	0	71	3	0	0.0384615	0.961538	933	6.57042	6.31771	69.4949	26.5889	0.0450681	38.6979
			12	71	0	71	3	0	0.0384615	0.961538	241	1.69718	1.63191	19.5829	35.8276	0.00742765	40.3299
			13	69	2	69	5	0.025641	0.0641026	0.935897	1038	7.52174	7.03958	91.5145	48.2766	0.0204432	47.3694
			14	65	4	65	9	0.0512821	0.115385	0.884615	1121	8.62308	7.62811	106.793	65.0511	0.014134	54.9975
			15	60	5	60	14	0.0641026	0.179487	0.820513	778	6.48333	5.31966	79.7949	87.6542	0.00628896	60.3172
			16	56	4	56	18	0.0512821	0.230769	0.769231	259	2.3125	1.77885	28.4615	118.111	0.00134177	62.096
			17	51	5	51	23	0.0641026	0.294872	0.705128	384	3.76471	2.6546	45.1282	159.151	0.00127758	64.7506
			18	51	0	51	23	0	0.294872	0.705128	436	4.27451	3.01408	54.2534	214.451	0.000925525	67.7647
			19	47	4	47	27	0.0512821	0.346154	0.653846	220	2.34043	1.53028	29.0753	288.965	0.000299813	69.295
			20	38	9	38	36	0.115385	0.461538	0.538462	333	4.38158	2.35931	47.1862	389.371	0.000294925	71.6543
			21	35	3	35	39	0.0384615	0.5	0.5	503	7.18571	3.59286	75.45	524.665	0.000286558	75.2472
			22	30	5	30	44	0.0641026	0.564103	0.435897	183	3.05	1.32949	29.2487	706.968	6.76555e-05	76.5767
			23	28	2	28	46	0.025641	0.589744	0.410256	134	2.39286	0.981685	22.5788	952.616	3.18741e-05	77.5583
			24	27	1	27	47	0.0128205	0.602564	0.397436	74	1.37037	0.544634	13.0712	1283.62	1.12828e-05	78.103
			25	25	2	25	49	0.025641	0.628205	0.371795	286	5.72	2.12667	53.1667	1729.63	2.81098e-05	80.2296
			26	23	2	23	51	0.025641	0.653846	0.346154	137	2.97826	1.03094	26.8043	2330.63	8.69433e-06	81.2606
			27	22	1	22	52	0.0128205	0.666667	0.333333	72	1.63636	0.545455	14.7273	3140.44	2.93501e-06	81.806
			28	20	2	20	54	0.025641	0.692308	0.307692	115	2.875	0.884615	24.7692	4231.64	3.03705e-06	82.6906
			29	15	5	15	59	0.0641026	0.75641	0.24359	55	1.83333	0.446581	12.9509	5702	9.78237e-07	83.1372
			30	14	1	14	60	0.0128205	0.769231	0.230769	72	2.57143	0.593407	17.8022	7683.26	8.29358e-07	83.7306
			31	13	1	13	61	0.0128205	0.782051	0.217949	53	2.03846	0.44428	13.7727	10352.9	3.9618e-07	84.1749
			32	12	1	12	62	0.0128205	0.794872	0.205128	90	3.75	0.769231	24.6154	13950.2	4.37662e-07	84.9441
			33	11	1	11	63	0.0128205	0.807692	0.192308	169	7.68182	1.47727	48.75	18797.5	5.36277e-07	86.4214
			34	9	2	9	65	0.025641	0.833333	0.166667	46	2.55556	0.425926	14.4815	25329	9.86527e-08	86.8473
			35	7	2	7	67	0.025641	0.858974	0.141026	245	17.5	2.46795	86.3782	34130	3.64718e-07	89.3153
			36	7	0	7	67	0	0.858974	0.141026	0	0	0	0	45989	0	89.3153
			37	6	1	6	68	0.0128205	0.871795	0.128205	0	0	0	0	61968.7	0	89.3153
			38	4	2	4	70	0.025641	0.897436	0.102564	105	13.125	1.34615	51.1538	83500.8	5.1672e-08	90.6614
			39	4	0	4	70	0	0.897436	0.102564	0	0	0	0	112515	0	90.6614
			40	4	0	4	70	0	0.897436	0.102564	12	1.5	0.153846	6.15385	151610	2.40403e-09	90.8153
			41	4	0	4	70	0	0.897436	0.102564	0	0	0	0	204289	0	90.8153
			42	2	2	2	72	0.025641	0.923077	0.0769231	0	0	0	0	275273	0	90.8153
			43	0	2	0	74	0.025641	0.948718	0.0512821	0	0	0	0	370921	0	90.8153
		sum	sum								12880	sum(R0)=	90.8153	1372.88		0.999957
			R0=sum lxmx		90.8153											above cell should = 1
			r=ln(R0)/Tc		0.298258		actual r=	0.4504
			Tc = sum xlxmx/Ro		15.1172
	Experiment 2: Parents converged, 52 females to start
										Prop surv		No born	Expected				R0
	Experiment	Treatment	Age	#				Prop of total	Cum prop	(1-cum prop dead)		per individ	offspring				cum(
			x	alive	# dead	total mosquitoes	cum# dead	dead	dead	lx	total eggs	mx	lxmx	xlxmx	e-rx	lxmx e-rx	lxmx
	2	Parents converged	0	52	0	52	0	0	0	1	0	0	0	0	1	0	0
			1	52	0	52	0	0	0	1	0	0	0	0	1.3796	0	0
			2	52	0	52	0	0	0	1	0	0	0	0	1.90331	0	0
			3	52	0	52	0	0	0	1	0	0	0	0	2.62581	0	0
			4	52	0	52	0	0	0	1	0	0	0	0	3.62257	0	0
			5	52	0	52	0	0	0	1	0	0	0	0	4.99772	0	0
			6	52	0	52	0	0	0	1	0	0	0	0	6.89487	0	0
			7	52	0	52	0	0	0	1	1036	9.96154	9.96154	69.7308	9.51218	0.425217	9.96154
			8	52	0	52	0	0	0	1	1032	9.92308	9.92308	79.3846	13.123	0.269934	19.8846
			9	52	0	52	0	0	0	1	652	6.26923	6.26923	56.4231	18.1046	0.108681	26.1538
			10	52	0	52	0	0	0	1	879	8.45192	8.45192	84.5192	24.9772	0.0933726	34.6058
			11	52	0	52	0	0	0	1	431	4.14423	4.14423	45.5865	34.4586	0.0291766	38.75
			12	52	0	52	0	0	0	1	154	1.48077	1.48077	17.7692	47.5392	0.00664361	40.2308
			13	51	1	51	1	0.0192308	0.0192308	0.980769	1086	10.6471	10.4423	135.75	65.5852	0.0298565	50.6731
			14	48	3	48	4	0.0576923	0.0769231	0.923077	930	9.6875	8.94231	125.192	90.4816	0.0162937	59.6154
			15	45	3	45	7	0.0576923	0.134615	0.865385	799	8.87778	7.68269	115.24	124.829	0.00892091	67.2981
			16	37	8	37	15	0.153846	0.288462	0.711538	1075	14.527	10.3365	165.385	172.214	0.00764887	77.6346
			17	36	1	36	16	0.0192308	0.307692	0.692308	416	5.77778	4	68	237.587	0.00188629	81.6346
			18	34	2	34	18	0.0384615	0.346154	0.653846	215	3.16176	2.06731	37.2115	327.776	0.000621269	83.7019
			19	28	6	28	24	0.115385	0.461538	0.538462	490	8.75	4.71154	89.5192	452.201	0.000902327	88.4135
			20	27	1	27	25	0.0192308	0.480769	0.519231	376	6.96296	3.61538	72.3077	623.858	0.000441247	92.0288
			21	22	5	22	30	0.0961538	0.576923	0.423077	212	4.81818	2.03846	42.8077	860.677	0.000158546	94.0673
			22	17	5	17	35	0.0961538	0.673077	0.326923	166	4.88235	1.59615	35.1154	1187.39	7.91143e-05	95.6635
			23	14	3	14	38	0.0576923	0.730769	0.269231	510	18.2143	4.90385	112.788	1638.13	0.000154897	100.567
			24	11	3	11	41	0.0576923	0.788462	0.211538	115	5.22727	1.10577	26.5385	2259.97	2.22586e-05	101.673
			25	10	1	10	42	0.0192308	0.807692	0.192308	229	11.45	2.20192	55.0481	3117.87	2.82463e-05	103.875
			26	10	0	10	42	0	0.807692	0.192308	0	0	0	0	4301.42	0	103.875
			27	10	0	10	42	0	0.807692	0.192308	69	3.45	0.663462	17.9135	5934.25	3.45643e-06	104.538
			28	10	0	10	42	0	0.807692	0.192308	0	0	0	0	8186.92	0	104.538
			29	10	0	10	42	0	0.807692	0.192308	87	4.35	0.836538	24.2596	11294.7	1.76991e-06	105.375
			30	10	0	10	42	0	0.807692	0.192308	0	0	0	0	15582.2	0	105.375
			31	8	2	8	44	0.0384615	0.846154	0.153846	24	1.5	0.230769	7.15385	21497.3	1.98288e-07	105.606
			32	7	1	7	45	0.0192308	0.865385	0.134615	63	4.5	0.605769	19.3846	29657.7	3.31704e-07	106.212
			33	6	1	6	46	0.0192308	0.884615	0.115385	51	4.25	0.490385	16.1827	40915.9	1.71123e-07	106.702
			34	4	2	4	48	0.0384615	0.923077	0.0769231	26	3.25	0.25	8.5	56447.7	5.55951e-08	106.952
			35	3	1	3	49	0.0192308	0.942308	0.0576923	143	23.8333	1.375	48.125	77875.4	1.94861e-07	108.327
			36	3	0	3	49	0	0.942308	0.0576923	0	0	0	0	107437	0	108.327
			37	1	2	1	51	0.0384615	0.980769	0.0192308	0	0	0	0	148221	0	108.327
			38	1	0	1	51	0	0.980769	0.0192308	6	3	0.0576923	2.19231	204486	2.11602e-09	108.385
			39	1	0	1	51	0	0.980769	0.0192308	0	0	0	0	282109	0	108.385
			40	0	1	0	52	0.0192308	1	0	9	0	0	0	389199	0	108.385
			41	0	0	0	52	0	1	0	0	0	0	0	536941	0	108.385
		sum	sum								11281	sum(R0)=	108.385	1578.03		1.00004
			R0=sum lxmx		108.385											above cell should = 1
			r=ln(R0)/Tc		0.32183		actual r =	0.4516
			Tc = sum xlxmx/Ro		14.5595
	Experiment 2: Parents non-converged, 57 females to start
										Prop surv		No born	Expected				R0
	Experiment	Treatment	Age	#				Prop of total	Cum prop	(1-cum prop dead)		per individ	offspring				cum(
			x	alive	# dead	total mosquitoes	cum# dead	dead	dead	lx	total eggs	mx	lxmx	xlxmx	e-rx	lxmx e-rx	lxmx
	2	Parents non-converged	0	57	0	57	0	0	0	1	0	0	0	0	1	0	0
			1	57	0	57	0	0	0	1	0	0	0	0	1.39018	0	0
			2	57	0	57	0	0	0	1	0	0	0	0	1.93261	0	0
			3	57	0	57	0	0	0	1	0	0	0	0	2.68669	0	0
			4	57	0	57	0	0	0	1	0	0	0	0	3.735	0	0
			5	57	0	57	0	0	0	1	0	0	0	0	5.19233	0	0
			6	57	0	57	0	0	0	1	0	0	0	0	7.2183	0	0
			7	57	0	57	0	0	0	1	1346	11.807	11.807	82.6491	10.0348	0.450709	11.807
			8	57	0	57	0	0	0	1	931	8.16667	8.16667	65.3333	13.9502	0.195522	19.9737
			9	54	3	54	3	0.0526316	0.0526316	0.947368	1446	13.3889	12.6842	114.158	19.3933	0.190461	32.6579
			10	54	0	54	3	0	0.0526316	0.947368	658	6.09259	5.77193	57.7193	26.9603	0.0543574	38.4298
			11	53	1	53	4	0.0175439	0.0701754	0.929825	813	7.66981	7.13158	78.4474	37.4798	0.0421228	45.5614
			12	52	1	52	5	0.0175439	0.0877193	0.912281	303	2.91346	2.65789	31.8947	52.1039	0.00984606	48.2193
			13	49	3	49	8	0.0526316	0.140351	0.859649	1532	15.6327	13.4386	174.702	72.434	0.0312229	61.6579
			14	48	1	48	9	0.0175439	0.157895	0.842105	838	8.72917	7.35088	102.912	100.697	0.0107115	69.0088
			15	47	1	47	10	0.0175439	0.175439	0.824561	834	8.87234	7.31579	109.737	139.987	0.00668602	76.3246
			16	46	1	46	11	0.0175439	0.192982	0.807018	637	6.92391	5.58772	89.4035	194.608	0.00320283	81.9123
			17	43	3	43	14	0.0526316	0.245614	0.754386	853	9.9186	7.48246	127.202	270.541	0.00268991	89.3947
			18	39	4	39	18	0.0701754	0.315789	0.684211	408	5.23077	3.57895	64.4211	376.102	0.000806943	92.9737
			19	31	8	31	26	0.140351	0.45614	0.54386	1033	16.6613	9.0614	172.167	522.851	0.00128138	102.035
			20	29	2	29	28	0.0350877	0.491228	0.508772	135	2.32759	1.18421	23.6842	726.859	0.000105028	103.219
			21	25	4	25	32	0.0701754	0.561404	0.438596	392	7.84	3.4386	72.2105	1010.47	0.000191271	106.658
			22	23	2	23	34	0.0350877	0.596491	0.403509	242	5.26087	2.12281	46.7018	1404.74	7.40582e-05	108.781
			23	22	1	22	35	0.0175439	0.614035	0.385965	523	11.8864	4.58772	105.518	1952.85	0.000100381	113.368
			24	15	7	15	42	0.122807	0.736842	0.263158	273	9.1	2.39474	57.4737	2714.82	3.2863e-05	115.763
			25	9	6	9	48	0.105263	0.842105	0.157895	258	14.3333	2.26316	56.5789	3774.1	1.94786e-05	118.026
			26	8	1	8	49	0.0175439	0.859649	0.140351	140	8.75	1.22807	31.9298	5246.69	6.62919e-06	119.254
			27	6	2	6	51	0.0350877	0.894737	0.105263	65	5.41667	0.570175	15.3947	7293.87	1.93037e-06	119.825
			28	5	1	5	52	0.0175439	0.912281	0.0877193	0	0	0	0	10139.8	0	119.825
			29	5	0	5	52	0	0.912281	0.0877193	132	13.2	1.15789	33.5789	14096.2	1.54201e-06	120.982
			30	5	0	5	52	0	0.912281	0.0877193	14	1.4	0.122807	3.68421	19596.4	1.02574e-07	121.105
			31	3	2	3	54	0.0350877	0.947368	0.0526316	82	13.6667	0.719298	22.2982	27242.6	3.76804e-07	121.825
			32	3	0	3	54	0	0.947368	0.0526316	16	2.66667	0.140351	4.49123	37872.2	4.61121e-08	121.965
			33	3	0	3	54	0	0.947368	0.0526316	21	3.5	0.184211	6.07895	52649.4	3.79584e-08	122.149
			34	3	0	3	54	0	0.947368	0.0526316	91	15.1667	0.798246	27.1404	73192.4	1.03163e-07	122.947
			35	3	0	3	54	0	0.947368	0.0526316	74	12.3333	0.649123	22.7193	101751	5.26148e-08	123.596
			36	3	0	3	54	0	0.947368	0.0526316	0	0	0	0	141453	0	123.596
			37	2	1	2	55	0.0175439	0.964912	0.0350877	0	0	0	0	196645	0	123.596
			38	2	0	2	55	0	0.964912	0.0350877	25	6.25	0.219298	8.33333	273373	4.38528e-09	123.816
			39	2	0	2	55	0	0.964912	0.0350877	0	0	0	0	380039	0	123.816
			40	1	1	1	56	0.0175439	0.982456	0.0175439	12	6	0.105263	4.21053	528325	8.27992e-10	123.921
			41	0	1	0	57	0.0175439	1	0	35	0	0	0	734469	0	123.921
		sum	sum		57						14162	sum(R0)=	123.921	1812.77		1.00015
			R0=sum lxmx		123.921											above cell should = 1
			r=ln(R0)/Tc		0.329471		actual r=	0.4676
			Tc = sum xlxmx/Ro		14.6284

## Sheet: Fig 3E
Treatment	Date eclosed	Mortality date
Parents converged	2017-06-13	2017-07-05
Parents converged	2017-06-13	2017-07-01
Parents converged	2017-06-13	2017-07-08
Parents converged	2017-06-13	2017-07-13
Parents converged	2017-06-13	2017-06-29
Parents converged	2017-06-13	2017-06-21
Parents converged	2017-06-13	2017-07-09
Parents converged	2017-06-13	2017-07-17
Parents converged	2017-06-13	2017-06-28
Parents converged	2017-06-13	2017-06-22
Parents converged	2017-06-13	2017-06-30
Parents converged	2017-06-13	2017-06-27
Parents converged	2017-06-13	2017-07-14
Parents converged	2017-06-13	2017-07-25
Parents converged	2017-06-13	2017-07-09
Parents converged	2017-06-13	2017-07-06
Parents converged	2017-06-13	2017-07-02
Parents converged	2017-06-13	2017-07-07
Parents converged	2017-06-13	2017-06-30
Parents converged	2017-06-13	2017-06-26
Parents converged	2017-06-13	2017-06-26
Parents converged	2017-06-13	2017-07-04
Parents converged	2017-06-13	2017-07-16
Parents converged	2017-06-13	2017-07-05
Parents converged	2017-10-12	2017-11-13
Parents converged	2017-10-12	2017-11-01
Parents converged	2017-10-12	2017-11-14
Parents converged	2017-10-12	2017-11-20
Parents converged	2017-10-12	2017-11-03
Parents converged	2017-10-12	2017-10-31
Parents converged	2017-10-12	2017-11-04
Parents converged	2017-10-12	2017-10-24
Parents converged	2017-10-12	2017-10-30
Parents converged	2017-10-12	2017-10-27
Parents converged	2017-10-12	2017-11-12
Parents converged	2017-10-12	2017-10-28
Parents converged	2017-10-12	2017-10-29
Parents converged	2017-10-12	2017-10-30
Parents converged	2017-10-12	2017-10-30
Parents converged	2017-10-12	2017-10-26
Parents converged	2017-10-12	2017-10-27
Parents converged	2017-10-12	2017-11-01
Parents converged	2017-10-12	2017-11-01
Parents converged	2017-10-12	2017-11-17
Parents converged	2017-10-12	2017-11-04
Parents converged	2017-10-12	2017-11-03
Parents converged	2017-10-12	2017-11-05
Parents converged	2017-10-12	2017-11-11
Parents converged	2017-10-12	2017-11-04
Parents converged	2017-10-12	2017-11-02
Parents converged	2017-10-12	2017-11-02
Parents converged	2017-10-12	2017-10-27
Parents converged	2017-10-12	2017-11-02
Parents converged	2017-10-12	2017-11-01
Parents converged	2017-10-12	2017-11-14
Parents converged	2017-10-12	2017-10-30
Parents converged	2017-10-12	2017-11-11
Parents converged	2017-10-12	2017-11-17
Parents converged	2017-10-12	2017-10-27
Parents converged	2017-10-12	2017-11-02
Parents converged	2017-10-12	2017-11-03
Parents converged	2017-10-12	2017-11-02
Parents converged	2017-10-12	2017-10-25
Parents converged	2017-10-12	2017-10-25
Parents converged	2017-10-12	2017-10-27
Parents converged	2017-10-12	2017-10-25
Parents converged	2017-10-12	2017-10-30
Parents converged	2017-10-12	2017-10-30
Parents converged	2017-10-12	2017-10-26
Parents converged	2017-10-12	2017-10-27
Parents converged	2017-10-12	2017-11-15
Parents converged	2017-10-12	2017-10-27
Parents converged	2017-10-12	2017-10-27
Parents converged	2017-10-12	2017-10-26
Parents converged	2017-10-12	2017-10-29
Parents converged	2017-10-12	2017-11-01
Parents non-converged	2017-06-13	2017-07-05
Parents non-converged	2017-06-13	2017-07-10
Parents non-converged	2017-06-13	2017-07-02
Parents non-converged	2017-06-13	2017-06-27
Parents non-converged	2017-06-13	2017-07-02
Parents non-converged	2017-06-13	2017-06-27
Parents non-converged	2017-06-13	2017-07-16
Parents non-converged	2017-06-13	2017-07-04
Parents non-converged	2017-06-13	2017-07-04
Parents non-converged	2017-06-13	2017-07-01
Parents non-converged	2017-06-13	2017-07-05
Parents non-converged	2017-06-13	2017-07-09
Parents non-converged	2017-06-13	2017-07-02
Parents non-converged	2017-06-13	2017-07-07
Parents non-converged	2017-06-13	2017-07-08
Parents non-converged	2017-06-13	2017-07-03
Parents non-converged	2017-06-13	2017-07-10
Parents non-converged	2017-06-13	2017-07-17
Parents non-converged	2017-06-13	2017-07-14
Parents non-converged	2017-06-13	2017-07-11
Parents non-converged	2017-06-13	2017-06-29
Parents non-converged	2017-06-13	2017-07-08
Parents non-converged	2017-06-13	2017-07-15
Parents non-converged	2017-06-13	2017-06-29
Parents non-converged	2017-06-13	2017-07-03
Parents non-converged	2017-06-13	2017-07-01
Parents non-converged	2017-06-13	2017-07-11
Parents non-converged	2017-06-13	2017-07-01
Parents non-converged	2017-06-13	2017-06-22
Parents non-converged	2017-06-13	2017-07-06
Parents non-converged	2017-06-13	2017-07-25
Parents non-converged	2017-06-13	2017-06-25
Parents non-converged	2017-06-13	2017-07-04
Parents non-converged	2017-06-13	2017-06-19
Parents non-converged	2017-06-13	2017-07-12
Parents non-converged	2017-06-13	2017-07-17
Parents non-converged	2017-06-13	2017-07-11
Parents non-converged	2017-06-13	2017-06-29
Parents non-converged	2017-06-13	2017-06-26
Parents non-converged	2017-06-13	2017-06-28
Parents non-converged	2017-06-13	2017-07-04
Parents non-converged	2017-06-13	2017-07-04
Parents non-converged	2017-06-13	2017-06-26
Parents non-converged	2017-06-13	2017-06-26
Parents non-converged	2017-06-13	2017-07-02
Parents non-converged	2017-06-13	2017-07-02
Parents non-converged	2017-06-13	2017-07-02
Parents non-converged	2017-06-13	2017-06-28
Parents non-converged	2017-06-13	2017-06-25
Parents non-converged	2017-06-13	2017-06-20
Parents non-converged	2017-06-13	2017-07-24
Parents non-converged	2017-06-13	2017-07-24
Parents non-converged	2017-06-13	2017-07-02
Parents non-converged	2017-06-13	2017-07-02
Parents non-converged	2017-06-13	2017-07-25
Parents non-converged	2017-06-13	2017-07-07
Parents non-converged	2017-06-13	2017-06-28
Parents non-converged	2017-06-13	2017-06-27
Parents non-converged	2017-06-13	2017-06-26
Parents non-converged	2017-06-13	2017-07-20
Parents non-converged	2017-06-13	2017-06-29
Parents non-converged	2017-06-13	2017-07-11
Parents non-converged	2017-06-13	2017-07-16
Parents non-converged	2017-06-13	2017-07-20
Parents non-converged	2017-06-13	2017-07-11
Parents non-converged	2017-06-13	2017-07-13
Parents non-converged	2017-06-13	2017-06-27
Parents non-converged	2017-06-13	2017-07-02
Parents non-converged	2017-06-13	2017-07-19
Parents non-converged	2017-06-13	2017-07-01
Parents non-converged	2017-06-13	2017-06-29
Parents non-converged	2017-06-13	2017-06-28
Parents non-converged	2017-06-13	2017-07-03
Parents non-converged	2017-06-13	2017-06-27
Parents non-converged	2017-10-12	2017-11-05
Parents non-converged	2017-10-12	2017-11-05
Parents non-converged	2017-10-12	2017-10-30
Parents non-converged	2017-10-12	2017-10-23
Parents non-converged	2017-10-12	2017-11-01
Parents non-converged	2017-10-12	2017-11-01
Parents non-converged	2017-10-12	2017-11-03
Parents non-converged	2017-10-12	2017-11-04
Parents non-converged	2017-10-12	2017-10-28
Parents non-converged	2017-10-12	2017-10-30
Parents non-converged	2017-10-12	2017-10-30
Parents non-converged	2017-10-12	2017-10-29
Parents non-converged	2017-10-12	2017-10-30
Parents non-converged	2017-10-12	2017-11-05
Parents non-converged	2017-10-12	2017-10-24
Parents non-converged	2017-10-12	2017-11-04
Parents non-converged	2017-10-12	2017-10-20
Parents non-converged	2017-10-12	2017-10-31
Parents non-converged	2017-10-12	2017-10-29
Parents non-converged	2017-10-12	2017-10-20
Parents non-converged	2017-10-12	2017-10-20
Parents non-converged	2017-10-12	2017-10-26
Parents non-converged	2017-10-12	2017-11-02
Parents non-converged	2017-10-12	2017-10-22
Parents non-converged	2017-10-12	2017-10-24
Parents non-converged	2017-10-12	2017-11-08
Parents non-converged	2017-10-12	2017-10-31
Parents non-converged	2017-10-12	2017-10-30
Parents non-converged	2017-10-12	2017-10-25
Parents non-converged	2017-10-12	2017-11-04
Parents non-converged	2017-10-12	2017-11-04
Parents non-converged	2017-10-12	2017-11-04
Parents non-converged	2017-10-12	2017-11-04
Parents non-converged	2017-10-12	2017-11-11
Parents non-converged	2017-10-12	2017-11-11
Parents non-converged	2017-10-12	2017-11-21
Parents non-converged	2017-10-12	2017-11-17
Parents non-converged	2017-10-12	2017-10-29
Parents non-converged	2017-10-12	2017-10-30
Parents non-converged	2017-10-12	2017-11-06
Parents non-converged	2017-10-12	2017-11-05
Parents non-converged	2017-10-12	2017-11-07
Parents non-converged	2017-10-12	2017-10-24
Parents non-converged	2017-10-12	2017-11-02
Parents non-converged	2017-10-12	2017-10-27
Parents non-converged	2017-10-12	2017-10-30
Parents non-converged	2017-10-12	2017-10-28
Parents non-converged	2017-10-12	2017-11-05
Parents non-converged	2017-10-12	2017-11-20
Parents non-converged	2017-10-12	2017-10-28
Parents non-converged	2017-10-12	2017-11-07
Parents non-converged	2017-10-12	2017-11-04
Parents non-converged	2017-10-12	2017-11-01
Parents non-converged	2017-10-12	2017-11-05
Parents non-converged	2017-10-12	2017-11-01
Parents non-converged	2017-10-12	2017-10-30
Parents non-converged	2017-10-12	2017-10-29

[truncated: 40 more sheets: Fig 4A, Fig 4B, Fig 4C, Fig 4D, Fig 4E, Fig 4F, Fig 4G, Fig 4H, Fig 5A , Fig 5B, Fig 5C, Fig 5D, Fig 6A, Fig 6B, Fig 6C, Fig 6D, Fig 6E, Fig 6F, Fig 7A, Fig 7B …]
