# Supplementary material for: Sexual selection theory meets disease vector control: Testing harmonic convergence as a “good genes” signal in Aedes aegypti mosquitoes
Source: PLoS Negl Trop Dis. 2021 Jul 2;15(7):e0009540. doi: 10.1371/journal.pntd.0009540 (PMC8282061; doi:10.1371/journal.pntd.0009540)
Supplement: S2 Table — Mother and daughter fecundity displayed higher levels of variability compared to father and son fertility. Daughter lifetime fecundity and life history traits, particularly those related to egg laying, displayed the highest levels of variability of any measured parent or offspring fitness parameter. Father and son flight performance traits also displayed robust variation. Normality values display one-sample KS test P-values. Abbreviations: Min, minimum value; Max, maximum value; SD, standard deviation; Var, variance; Sk, skewness. (XLSX) [file pntd.0009540.s012.xlsx]

## Sheet: Sheet1
	Descriptive statistics
	Fitness category	Fitness metric	N	Min	Max	Range	Mean	Var	SD	Sk	Normality
	Male fertility	Father insemination capacity	43	0	0.375	0.375	0.257	0.004	0.066	-1.874	0
		Son insemination capacity	46	0.15	0.55	0.4	0.281	0.01	0.098	0.824	0.002
	Female fecundity and life history	Mother eggs in first clutch	40	0	273	273	124.15	6141.31	78.367	0.275	0.008
		Daughter eggs in first clutch	211	0	165	165	57.66	1294.85	35.984	0.103	0
		Daughter total eggs	207	0	565	565	212.64	13558.1	116.439	0.56	0.2
		Daughter eggs per blood meal	207	0	183	183	60.016	821.768	28.666	0.402	0.2
		Daughter days alive	207	7	43	36	22.2	58.499	7.648	0.76	0
	Male flight performance	Father total mating attempts	84	1	22	21	4.43	21.332	4.619	1.713	0
		Son total mating attempts	145	0	18	18	4.21	15.151	3.892	1.451	0
		Father total contacts	53	1	100	99	15.43	433.058	20.81	2.246	0
		Son total contacts	90	1	49	48	12.1	162.113	12.732	1.144	0
		Father contact success rate	54	0.2	1	0.8	0.681	0.056	0.238	0.003	0.004
		Son contact success rate	91	0.143	1	0.857	0.622	0.061	0.246	0.11	0.003
