# Supplementary material for: Sexual selection theory meets disease vector control: Testing harmonic convergence as a “good genes” signal in Aedes aegypti mosquitoes
Source: PLoS Negl Trop Dis. 2021 Jul 2;15(7):e0009540. doi: 10.1371/journal.pntd.0009540 (PMC8282061; doi:10.1371/journal.pntd.0009540)
Supplement: S3 Table — Both parent and offspring size tended to vary only moderately. Normality values display one-sample KS test P-values. Abbreviations: Min, minimum value; Max, maximum value; SD, standard deviation; Var, variance; Sk, skewness. (XLSX) [file pntd.0009540.s013.xlsx]

## Sheet: Sheet1
	Descriptive statistics
	Size	N	Min	Max	Range	Mean	Var	SD	Sk	Normality
	Father wing length (mm)	40	2	2.39	0.39	2.209	0.009	0.093	-0.471	0.2
	Son wing length (mm)	27	2	2.4	0.4	2.16	0.01	0.102	0.201	0.2
	Mother wing length (mm)	46	2.77	3.19	0.42	2.982	0.01	0.1	0.085	0.2
	Daughter wing length (mm)	139	2.57	3.13	0.56	2.929	0.01	0.099	-0.543	0.002
